# Supplementary material for: Identifying High-Risk Tumors within AJCC Stage IB–III Melanomas Using a Seven-Marker Immunohistochemical Signature
Source: Cancers (Basel). 2021 Jun 10;13(12):2902. doi: 10.3390/cancers13122902 (PMC8229951; doi:10.3390/cancers13122902)
Supplement: Supplementary file 1 [file cancers-13-02902-s001.zip]

Archive with 9 entries (7 files):
- cancers-1247549-supplementary/
- cancers-1247549-supplementary/cancers-1247549-supplementary for XML/
- cancers-1247549-supplementary/cancers-1247549-supplementary for XML/Supplement Figures S1-S5 .pptx
- cancers-1247549-supplementary/cancers-1247549-supplementary for XML/Supplement Figures S6-S8.pptx
- cancers-1247549-supplementary/cancers-1247549-supplementary for XML/Supplement Table S1.pptx
- cancers-1247549-supplementary/cancers-1247549-supplementary for XML/Supplement Table S2.pptx
- cancers-1247549-supplementary/cancers-1247549-supplementary for XML/Supplement Table S3.pptx
- cancers-1247549-supplementary/cancers-1247549-supplementary for XML/Supplement Table S4.pptx
- cancers-1247549-supplementary/cancers-1247549-supplementary for XML/Supplement Table S5.pptx
